# Supplementary material for: Travelling in time with networks: Revealing present day hybridization versus ancestral polymorphism between two species of brown algae, Fucus vesiculosus and F. spiralis
Source: BMC Evol Biol. 2011 Jan 31;11:33. doi: 10.1186/1471-2148-11-33 (PMC3040711; doi:10.1186/1471-2148-11-33)
Supplement: Additional file 9 — Table A1: Global characteristics of the dataset used in this study. [file 1471-2148-11-33-S9.XLS]

## Sheet: TableA1
Table A1. Global characteristics of the dataset used in this study.
Area	Country	location	ranging		nb of individuals (cumulated nb)
North America	USA_Pac	San Juan Island	Allopatry	spiralis	20 (20)
	USA_Atl	Maine-West Quoddy	Sympatry	spiralis/vesiculosus	23 (43)	19 (348)
		Maine-Christmascove	Sympatry	spiralis/vesiculosus	22 (65)	19 (367)
North Sea	Iceland	Reykjavik	Sympatry	spiralis/vesiculosus	18 (83)	9 (376)
	Ireland	Porta Ferry	Sympatry	spiralis/vesiculosus	11 (94)	3 (379)
	Faroe Islands	Streymøy	Sympatry	spiralis/vesiculosus	8 (102)	1 (380)
	Norway	Langesund	Sympatry	spiralis/vesiculosus	4 (106)	10 (390)
Channel	England	Bude (Widemouth)	Sympatry	spiralis/vesiculosus	10 (116)	11 (401)
	France	Pointe de la Crèche	Sympatry	spiralis/vesiculosus	23 (139)	20 (421)
		Brittany	Sympatry	spiralis/vesiculosus	13 (152)	16 (437)
Northwest Iberia	Spain	Ria del Eo	Sympatry	spiralis/vesiculosus	13 (165)	6 (443)
		A Guarda	Sympatry	spiralis/vesiculosus	15 (180)	8 (451)
	Portugal	Viana de Castelo	Sympatry	spiralis/vesiculosus	23 (203)	15 (466)
		Mindelo	Sympatry	spiralis/vesiculosus	12 (215)	13 (479)
Portugal		Rio Mondego	Allopatry	vesiculosus		22 (501)
		Ericeira	Allopatry	spiralis	15 (230)
		Rio Tejo	Allopatry	vesiculosus		17 (518)
		Rio Mira*	Allopatry	spiralis/vesiculosus	23 (253)	18 (536)
		Costa Vincentina	Allopatry	spiralis	7 (260)
		Albufeira	Allopatry	spiralis	14 (274)
		Rio Gilão	Allopatry	vesiculosus		21 (557)
Azor/canary/morocco	Azor	Azores	Allopatry	spiralis	20 (294)
	Canary	Pto de la Cruz	Allopatry	spiralis	15 (309)
	Morocco	Oualidia	Allopatry	spiralis	20 (329)
	Morocco	Lixus	Allopatry	vesiculosus		15 (572)
* F. spiralis from the open coast and F. vesiculosus from inside the river
