# Supplementary material for: Travelling in time with networks: Revealing present day hybridization versus ancestral polymorphism between two species of brown algae, Fucus vesiculosus and F. spiralis
Source: BMC Evol Biol. 2011 Jan 31;11:33. doi: 10.1186/1471-2148-11-33 (PMC3040711; doi:10.1186/1471-2148-11-33)
Supplement: Additional file 10 — Table A2: Natural putative hybrids highlighted by the SD network. [file 1471-2148-11-33-S10.XLS]

## Sheet: TableA2
Table A2. Natural putative hybrids highlighted by the SD network
Region	Location	F. spiralis (153-215)	F. vesiculosus (438-475)	total
Northwest Iberia	Ria del Eo (OvN)	0	1	1
	A Guarda (RM)	2	3	5
	Viana do Castelo (VS)	2	1	3
	Mindelo (MD)	5	3	8
	total	9	8	17
